# Supplementary material for: Covalent-Organic Framework with Unconventional D-D Structure for Efficient Photocatalytic Uranium Extraction
Source: Molecules. 2026 Jun 26;31(13):2263. doi: 10.3390/molecules31132263 (PMC13362975; doi:10.3390/molecules31132263)
Supplement: Supplementary file 1 [file molecules-31-02263-s001.zip]

Archive with 1 entries (1 files):
- molecules-4362948-supplementary.pdf
